# Supplementary material for: Mating system and extra-pair paternity in the Fan-tailed Gerygone Gerygone flavolateralis in relation to parasitism by the Shining Bronze-cuckoo Chalcites lucidus
Source: PLoS One. 2018 Mar 8;13(3):e0194059. doi: 10.1371/journal.pone.0194059 (PMC5843341; doi:10.1371/journal.pone.0194059)
Supplement: S1 File — ID: ID of individual, nest: nest number, breeding attempt: number of breeding attempt, status: parent or nestling, sex: F = female, M = male, habitat: type of habitat surrounding the nest, brood polymorphism: 0 = monomorphic, 1 = polymorphic), brood paternity: 0 = all chicks sired by one male, 1 = chicks sired by two males, offspring paternity: 0 –offspring sired by the social male, 1 –offspring sired by an extra-pair male, offspring skin colour: bright or dark, parasitism: 0 = breeding attempt not parasitized, 1 = parasitized, X and Y: coordinates in UTM WGS 84, zone 58S, date: sampling date, loc 1 –loc 17: values for 17 microsatellite markers, IR all loci: internal relatedness in nestlings based on all 17 microsatellite loci, IR colour-associated loci: internal relatedness in nestlings based on 7 loci associated with skin coloration, SH all loci: standardized heterozygosity in nestlings based on all 17 microsatellite loci, SH colour-associated loci: standardized heterozygosity in nestlings based on 7 loci associated with skin coloration. (XLSX) [file pone.0194059.s001.xlsx]

## Sheet: S1 File
ID	nest	breeding attempt	pair	status	sex	habitat	brood polymorphism	brood paternity	offspring paternity	offspring skin colour	parasitism	X	Y	date	loc1		loc2		loc3		loc4		loc5		loc6		loc7		loc8		loc9		loc10		loc11		loc12		loc13		loc14		loc15		loc16		loc17		IR all loci
A03	2012.12	1	1	nestling	F	Forest	0	0	0	bright	0	577892	7610575	2012-10-29	0	0	266	272	182	182	123	123	165	167	153	161	190	198	262	262	239	247	230	234	0	0	160	160	196	196	210	210	223	231	157	159	202	202	0.336493
A04	2012.12	1	1	nestling	M	Forest	0	0	0	bright	0	577892	7.61058e+06	2012-10-29	243	251	260	272	178	182	123	123	165	167	153	157	198	202	262	262	239	247	230	234	160	164	160	178	200	204	210	210	223	231	157	159	202	202	-0.0761271
A01	2012.12	1	1	parent	F	Forest	0	0	0		0	577892	7.61058e+06	2012-10-27	239	251	272	278	182	182	123	123	165	167	153	161	198	198	262	262	239	239	0	0	160	168	154	160	196	200	210	210	223	263	157	159	184	202
A02	2012.12	1	1	parent	M	Forest	0	0	0		0	577892	7.61058e+06	2012-10-27	239	243	260	266	178	182	123	123	165	175	157	161	190	202	262	262	247	247	230	230	164	164	160	178	184	204	210	210	219	231	157	159	184	202
AA03	2013.17	2	2	nestling	M	Forest	0	0	0	bright	0	578355	7608496	27/11/2013	259	263	263	272	178	186	123	123	165	165	153	161	194	206	262	262	245	245	0	0	164	168	154	172	200	204	210	210	239	243	159	159	174	192	0.200114
AA01	2013.17	2	2	parent	F	Forest	0	0	0		0	578355	7608496	18/11/2013	243	243	257	272	150	178	123	123	165	165	157	161	0	0	262	262	0	0	232	232	0	0	160	160	0	0	210	213	0	0	159	159	0	0
AA02	2013.17	2	2	parent	M	Forest	0	0	0		0	578355	7608496	18/11/2013	239	259	263	263	186	186	123	125	165	171	153	157	194	194	262	262	245	245	230	230	168	168	160	172	196	200	210	210	227	243	159	159	174	194
AB03	2013.7	3	3	nestling	M	Forest	0	0	0	bright	0	578294	7608523	25/11/2013	243	271	272	278	178	182	125	125	167	171	141	153	206	210	256	262	237	247	234	234	160	168	160	169	192	200	210	210	219	235	159	159	200	204	-0.0589091
AB04	2013.7	3	3	nestling	M	Forest	0	0	0	bright	0	578294	7608523	25/11/2013	239	243	272	278	178	182	125	125	171	175	141	157	202	210	262	265	247	247	232	234	160	172	160	160	192	200	210	210	219	243	159	159	200	204	-0.037037
AB05	2013.7	3	3	nestling	F	Forest	0	0	0	bright	0	578294	7608523	25/11/2013	243	243	263	269	182	198	125	125	0	0	161	165	202	210	262	262	237	247	232	234	160	168	154	160	0	0	210	210	227	243	159	159	204	204	0.249442
AB01	2013.7	3	3	parent	F	Forest	0	0	0		0	578294	7608523	22/11/2013	239	243	0	0	146	182	123	125	0	0	157	161	0	0	262	262	0	0	232	232	160	168	160	160	196	196	210	210	219	227	159	159	200	204
AB02	2013.7	3	3	parent	M	Forest	0	0	0		0	578294	7608523	25/11/2013	243	271	269	272	182	198	125	125	167	171	141	165	202	206	256	265	247	247	232	234	160	160	160	160	192	196	210	210	235	243	159	159	200	200
AC03	2013.53	4	4	nestling	F	Savannah	0	0	0	bright	0	580450	7601459	4/12/2013	239	255	260	275	178	182	123	125	167	165	153	161	202	206	256	262	247	247	230	230	188	192	160	163	200	200	210	213	219	251	159	159	186	204	-0.106383
AC01	2013.53	4	4	parent	F	Savannah	0	0	0		0	580450	7601459	29/11/2013	0	0	260	275	178	182	123	123	165	167	153	161	206	210	0	0	245	247	230	240	168	192	160	160	200	204	0	0	219	219	159	159	190	204
AC02	2013.53	4	4	parent	M	Savannah	0	0	0		0	580450	7601459	29/11/2013	239	255	0	0	182	182	123	125	165	171	161	161	202	210	262	262	245	247	230	240	176	188	163	169	200	204	210	210	219	251	159	159	186	186
AD03	2013.52	5	5	nestling	F	Forest	0	0	0	dark	0	579421	7608590	4/12/2013	263	263	266	281	178	186	123	123	165	171	165	169	186	206	265	265	239	247	232	238	160	160	160	160	196	200	210	210	223	223	159	159	176	200	0.269247
AD04	2013.52	5	5	nestling	M	Forest	0	0	0	dark	0	579421	7608590	29/11/2013	255	255	266	272	178	210	123	125	165	171	165	169	186	206	262	265	247	249	238	240	160	172	154	160	192	200	210	210	223	223	159	159	194	206	-0.0612245
AD01	2013.52	5	5	parent	F	Forest	0	0	0		0	579421	7608590	27/11/2013	255	263	266	272	178	186	123	125	165	171	161	165	202	206	262	265	239	249	232	238	160	184	160	160	200	200	210	210	223	223	159	159	194	200
AD02	2013.52	5	5	parent	M	Forest	0	0	0		0	579421	7608590	27/11/2013	0	0	263	281	178	210	123	125	165	165	161	169	186	194	262	265	245	247	232	240	160	172	154	160	192	196	210	213	219	223	159	159	176	206
AE03	2015.19	6	5	nestling	M	Forest	1	0	0	dark	1	579441	7608635	27/11/2015	263	263	272	281	178	178	125	125	165	171	161	161	186	202	265	265	245	249	232	240	172	184	154	160	192	200	210	213	223	223	159	159	176	194	0.194708
AE04	2015.19	6	5	nestling		Forest	1	0	0	bright	1	579441	7608635	29/11/2015	263	263	263	266	186	210	123	123	165	171	161	169	186	202	265	265	239	247	232	238	160	184	154	160	192	200	210	210	223	271	159	159	200	208	0.0459966
AE01	2015.19	6	5	parent	F	Forest	1	0	0		0	579421	7608590	27/11/2013	255	263	266	272	178	186	123	125	165	171	161	165	202	206	262	265	239	249	232	238	160	184	160	160	200	200	210	210	223	223	159	159	194	200
AE02	2015.19	6	5	parent	M	Forest	1	0	0		1	579421	7608590	27/11/2013	0	0	263	281	178	210	123	125	165	165	161	169	186	194	262	265	245	247	232	240	160	172	154	160	192	196	210	213	219	223	159	159	176	206
AG03	2014.26	7	6	nestling	M	Savannah	0	0	0	dark	0	580291	7604762	27/10/2014	243	267	263	275	174	174	125	125	167	169	161	165	202	202	256	262	247	249	230	234	168	196	160	172	196	200	210	213	219	223	159	159	196	204	-0.0804393
AG04	2014.26	7	6	nestling	F	Savannah	0	0	0	dark	0	580291	7604762	27/10/2014	243	251	263	272	174	174	125	125	165	167	161	165	202	202	262	265	247	247	230	234	168	196	160	172	188	200	210	210	223	275	159	159	204	210	0.044665
AG01	2014.26	7	6	parent	F	Savannah	0	0	0		0	580291	7604762	28/10/2014	243	243	272	275	174	174	125	125	165	169	161	165	194	202	262	265	247	249	230	234	168	172	154	172	188	196	210	213	223	275	159	159	196	210
AG02	2014.26	7	6	parent	M	Savannah	0	0	0		0	580291	7604762	28/10/2014	251	267	263	266	174	182	123	125	165	167	153	161	182	202	256	262	247	247	230	230	180	196	154	160	200	200	210	210	219	223	159	161	184	204
AH03	2015.29	8	6	nestling	M	Savannah	0	0	0	dark	1	580304	7604708	10/12/2015	243	251	266	275	174	182	123	125	167	169	161	161	194	202	262	265	247	249	230	234	172	196	154	160	188	200	210	210	223	223	159	161	184	196	-0.15532
AH01	2015.29	8	6	parent	F	Savannah	0	0	0		1	580291	7604762	28/10/2014	243	243	272	275	174	174	125	125	165	169	161	165	194	202	262	265	247	249	230	234	168	172	154	172	188	196	210	213	223	275	159	159	196	210
AH02	2015.29	8	6	parent	M	Savannah	0	0	0		1	580291	7604762	28/10/2014	251	267	263	266	174	182	123	125	165	167	153	161	182	202	256	262	247	247	230	230	180	196	154	160	200	200	210	210	219	223	159	161	184	204
AJ03	2014.18	9	7	nestling	F	Savannah	0	0	0	bright	0	580273	7604774	30/10/2014	247	279	263	272	146	178	121	139	157	165	157	161	190	198	262	262	247	247	240	242	172	176	160	175	188	196	210	213	235	243	159	159	178	198	-0.0869264
AJ04	2014.18	9	7	nestling		Savannah	0	0	0	bright	0	580273	7604774	31/10/2014	247	251	272	275	146	178	135	139	171	175	157	157	190	202	262	265	247	247	232	240	168	176	154	175	188	200	210	210	219	223	159	161	186	198	-0.0725034
AJ01	2014.18	9	7	parent	F	Savannah	0	0	0		0	580273	7604774	3/11/2014	247	267	263	275	178	186	121	135	165	171	157	161	190	198	262	265	247	249	232	242	168	172	175	175	196	200	210	210	223	243	159	161	178	186
AJ02	2014.18	9	7	parent	M	Savannah	0	0	0		0	580273	7604774	3/11/2014	251	279	266	272	146	182	131	139	157	175	149	157	198	202	262	262	247	247	234	240	176	176	154	160	188	196	210	213	219	235	159	159	198	198
AK03	2014.14	10	8	nestling	M	Savannah	0	1	1	bright	0	580515	7604536	5/11/2014	243	247	257	266	146	182	125	125	167	171	153	161	190	202	262	262	247	249	234	238	164	172	154	175	196	204	204	210	231	247	159	159	196	200	-0.133275
AK04	2014.14	10	8	nestling	M	Savannah	0	1	0	bright	0	580515	7604536	3/11/2014	243	275	266	266	146	146	125	141	171	175	153	161	190	194	262	265	247	247	230	236	164	188	160	175	196	200	210	213	219	239	159	159	196	200	-0.0544612
AK01	2014.14	10	8	parent	F	Savannah	0	1	0		0	580515	7604536	8/11/2014	243	243	266	266	146	186	125	125	167	171	153	161	190	214	262	265	247	247	234	236	164	164	160	175	196	196	210	213	239	247	159	159	200	200
AK02	2014.14	10	8	parent	M	Savannah	0	1	0		0	580515	7604536	8/11/2014	275	275	266	278	146	190	125	141	167	175	157	161	194	202	256	262	239	247	230	230	172	188	160	175	200	204	210	210	219	219	159	159	196	212
AL03	2014.31	11	9	nestling	M	Savannah	0	0	0	bright	0	580376	7604658	12/11/2014	247	267	272	287	182	186	123	135	167	171	153	161	194	202	262	262	247	249	230	240	164	176	154	160	196	204	204	210	231	237	159	159	186	202	-0.204992
AL04	2014.31	11	9	nestling	F	Savannah	0	0	0	bright	0	580376	7604658	17/11/2014	239	247	269	278	182	186	123	125	165	171	153	161	194	194	262	265	247	247	230	230	168	172	154	157	196	204	210	210	231	267	159	159	188	198	-0.0317826
AL05	2014.31	11	9	nestling	F	Savannah	0	0	0	bright	0	580376	7604658	17/11/2014	239	247	269	278	182	186	123	125	167	171	153	165	198	202	262	262	247	247	230	240	164	172	154	157	200	208	210	210	255	267	159	159	188	198	-0.0859189
AL01	2014.31	11	9	parent	F	Savannah	0	0	0		0	580376	7604658	17/11/2014	247	247	278	287	182	182	123	123	165	171	153	153	194	202	262	265	247	247	230	230	164	168	154	175	192	204	210	210	243	267	159	161	186	198
AL02	2014.31	11	9	parent	M	Savannah	0	0	0		0	580376	7604658	17/11/2014	239	239	266	269	178	186	123	125	165	167	161	165	194	198	262	262	243	247	230	240	164	172	157	175	196	196	210	210	231	255	159	159	188	202
AM03	2014.36	12	10	nestling	M	Savannah	0	0	0	bright	0	580723	7604585	21/11/2014	239	259	263	278	146	146	123	125	165	173	165	165	182	194	262	265	247	249	230	232	160	196	160	160	196	200	210	210	227	251	159	159	196	200	-0.0043342
AM04	2014.36	12	10	nestling	F	Savannah	0	0	0	bright	0	580723	7604585	21/11/2014	239	239	263	266	146	146	123	125	157	165	165	165	182	194	262	265	247	249	230	230	160	168	160	160	200	200	210	210	223	227	159	159	200	202	0.212992
AM05	2014.36	12	10	nestling	F	Savannah	0	0	0	bright	0	580723	7604585	24/11/2014	239	239	263	266	146	146	125	125	165	165	165	165	182	194	262	265	247	249	230	232	160	160	160	166	200	200	210	210	251	251	159	159	200	202	0.39951
AM01	2014.36	12	10	parent	F	Savannah	0	0	0		0	580723	7604585	24/11/2014	239	259	263	278	146	186	123	125	165	173	165	165	182	190	265	265	245	249	230	232	160	196	160	160	196	200	210	210	227	251	159	159	184	200
AM02	2014.36	12	10	parent	M	Savannah	0	0	0		0	580723	7604585	24/11/2014	239	239	266	278	146	146	125	137	157	165	149	165	194	198	262	262	247	247	230	232	160	168	160	166	196	200	210	210	223	251	159	159	196	202
AN03	2014.54	13	11	nestling	M	Forest	0	0	0	bright	0	578782	7608163	23/11/2014	235	243	269	278	178	178	137	145	171	171	161	161	190	198	262	262	239	241	230	230	160	168	154	160	204	204	204	210	235	239	159	159	180	208	0.186047
AN04	2014.54	13	11	nestling	F	Forest	0	0	0	bright	0	578782	7608163	25/11/2014	235	243	272	275	182	186	125	145	165	167	157	161	194	198	262	262	247	247	230	230	160	188	154	160	196	204	210	210	239	239	159	159	184	188	0.0328152
AN01	2014.54	13	11	parent	F	Forest	0	0	0		0	578782	7608163	23/11/2014	235	251	269	272	178	182	125	145	167	171	157	161	198	226	262	262	239	247	230	238	168	188	160	160	200	204	204	210	235	239	159	159	180	188
AN02	2014.54	13	11	parent	M	Forest	0	0	0		0	578782	7608163	23/11/2014	243	267	275	278	178	186	125	137	165	171	161	161	190	194	262	262	241	247	230	230	160	168	154	169	196	204	210	210	227	239	159	159	184	208
AO03	2014.41	14	12	nestling	F	Savannah	0	0	0	bright	0	580277	7604674	26/11/2014	239	251	278	281	178	182	125	127	171	181	153	165	194	198	256	256	247	247	230	230	168	184	160	160	192	196	210	210	223	243	157	159	182	190	0.0241069
AO01	2014.41	14	12	parent	F	Savannah	0	0	0		0	580277	7604674	26/11/2014	239	267	278	278	182	198	125	127	167	171	153	161	194	202	256	262	247	247	230	230	156	184	160	160	196	196	210	210	219	223	159	159	186	190
AO02	2014.41	14	12	parent	M	Savannah	0	0	0		0	580277	7604674	26/11/2014	243	251	281	281	178	178	123	125	165	181	157	165	198	202	256	262	247	249	230	230	156	168	160	160	192	200	210	210	219	243	157	157	182	206
AP03	2014.73	15	13	nestling	F	Forest	0	0	0	dark	0	578393	7608416	12/12/2014	251	267	266	272	178	178	123	123	155	171	157	161	206	206	256	259	237	247	230	230	160	160	160	166	196	196	210	216	223	251	161	163	204	246	0.174152
AP04	2014.73	15	13	nestling	M	Forest	0	0	0	dark	0	578393	7608416	15/12/2014	251	267	266	272	178	182	123	125	155	171	157	161	202	206	256	259	237	247	230	230	160	160	160	166	196	196	210	216	223	247	159	161	200	246	-0.105315
AP01	2014.73	15	13	parent	F	Forest	0	0	0		0	578393	7608416	12/12/2014	243	251	266	266	178	182	123	125	155	171	157	161	198	206	259	262	237	245	230	230	160	180	166	169	196	196	210	210	223	255	159	161	200	204
AP02	2014.73	15	13	parent	M	Forest	0	0	0		0	578393	7608416	13/12/2014	263	267	272	272	178	206	123	123	171	171	153	161	202	206	256	262	247	247	230	230	160	160	160	175	196	196	210	216	247	251	159	163	204	246
AR03	2014.7	16	14	nestling	M	Forest	0	0	0	bright	0	578778	7608216	6/01/2015	243	255	266	278	182	186	125	125	165	165	149	149	0	0	256	262	239	243	224	240	168	184	163	187	200	204	210	210	223	243	159	159	196	202	0.128343
AR04	2014.7	16	14	nestling	M	Forest	0	0	0	bright	0	578778	7608216	6/01/2015	243	271	266	278	178	182	125	125	165	165	149	161	202	230	262	262	247	247	232	240	168	184	163	187	204	204	210	210	223	243	159	159	196	196	0.215564
AR05	2014.7	16	14	nestling	F	Forest	0	0	0	bright	0	578778	7608216	6/01/2015	243	255	266	278	182	186	123	125	165	165	161	161	0	0	256	262	243	247	232	240	168	172	163	169	204	204	210	210	223	243	159	159	196	202	0.0886226
AR01	2014.7	16	14	parent	F	Forest	0	0	0		0	578778	7608216	6/01/2015	255	271	278	278	178	182	123	125	165	165	149	161	0	0	256	262	243	247	224	232	0	0	163	163	204	204	210	210	235	243	159	159	196	196
AR02	2014.7	16	14	parent	M	Forest	0	0	0		0	578778	7608216	6/01/2015	243	243	266	278	182	186	123	125	165	165	149	161	202	230	262	262	239	247	232	240	168	184	0	0	200	204	210	210	223	231	159	159	196	202
AS03	2015.12	17	15	nestling	M	Forest	0	0	0	bright	0	578732	7608231	29/10/2015	239	251	266	269	174	174	123	125	171	173	157	161	202	202	262	262	247	247	230	236	168	168	154	154	196	204	210	213	219	231	159	167	182	208	0.0983607
AS04	2015.12	17	15	nestling	F	Forest	0	0	0	bright	0	578732	7608231	29/10/2015	239	251	269	272	174	202	123	125	165	173	157	157	202	202	0	0	247	249	230	236	156	172	0	0	196	196	0	0	219	235	159	159	182	208	0.251337
AS01	2015.12	17	15	parent	F	Forest	0	0	0		0	578732	7608231	29/10/2015	239	243	269	278	174	182	121	123	169	173	157	157	202	202	262	262	245	247	234	236	168	172	160	175	196	200	210	213	219	267	159	167	180	208
AS02	2015.12	17	15	parent	M	Forest	0	0	0		0	578732	7608231	29/10/2015	251	275	266	272	178	202	123	125	159	171	157	161	202	202	262	265	247	249	230	236	156	168	154	154	196	196	210	210	223	235	159	159	182	196
AT03	2015.32	18	16	nestling	F	Savannah	0	0	0	bright	0	580741	7604803	23/11/2015	235	267	272	275	178	178	125	125	165	173	157	161	202	202	262	262	247	247	230	232	160	164	160	178	196	204	210	210	219	263	157	159	178	202	0.0397506
AT04	2015.32	18	16	nestling	M	Savannah	0	0	0	bright	0	580741	7604803	23/11/2015	243	247	260	266	202	202	125	125	0	0	157	161	202	202	262	262	247	247	230	230	160	164	160	178	196	204	210	210	219	231	159	159	200	204	0.287078
AT01	2015.32	18	16	parent	F	Savannah	0	0	0		0	580741	7604803	21/11/2015	235	243	260	275	178	202	125	125	165	167	157	161	202	210	256	262	247	247	230	232	160	192	178	178	196	204	210	213	219	223	157	159	204	204
AT02	2015.32	18	16	parent	M	Savannah	0	0	0		0	580741	7604803	21/11/2015	243	267	266	272	178	178	125	125	171	173	157	157	202	202	262	262	247	247	230	230	164	164	160	160	196	204	210	210	231	263	159	159	200	208
AU03	2015.2	19	17	nestling	M	Forest	0	1	1	bright	0	578713	7608357	27/11/2015	255	255	263	269	178	178	125	125	165	169	157	165	186	206	256	262	247	247	230	238	168	172	175	181	200	204	210	210	219	259	159	159	180	194	0.0811456
AU04	2015.2	19	17	nestling	M	Forest	0	1	0	bright	0	578713	7608357	27/11/2015	243	279	266	278	178	178	125	125	169	169	157	161	198	202	256	262	247	249	230	230	160	164	163	175	200	200	210	210	219	239	159	159	184	196	0.133797
AU01	2015.2	19	17	parent	F	Forest	0	1	0		0	578713	7608357	26/11/2015	255	279	266	269	178	186	125	125	165	169	157	161	186	202	262	262	247	249	230	230	164	172	175	175	196	200	210	210	219	243	159	159	180	184
AU02	2015.2	19	17	parent	M	Forest	0	1	0		0	578713	7608357	26/11/2015	243	263	263	278	174	178	125	125	155	155	157	157	198	202	256	262	247	249	224	230	160	160	163	181	200	208	210	210	219	239	159	159	180	196
AW03	2015.22	20	18	nestling	M	Savannah	0	0	0	bright	0	580292	7604528	05/12/2015	239	267	272	272	178	186	125	135	171	171	153	161	202	202	262	262	237	249	232	240	164	176	154	181	192	196	210	213	231	239	159	161	178	206	0.0050567
AW04	2015.22	20	18	nestling	F	Savannah	0	0	0	bright	0	580292	7604528	05/12/2015	239	267	272	275	178	178	125	125	155	171	153	161	198	202	262	262	0	0	232	232	164	164	163	181	192	208	0	0	219	239	159	159	178	178	0.387894
AW01	2015.22	20	18	parent	F	Savannah	0	0	0		0	580292	7604528	06/12/2015	239	267	272	275	146	178	125	125	157	171	153	161	198	202	262	262	237	249	232	240	164	164	163	163	192	208	210	210	219	239	159	159	178	178
AW02	2015.22	20	18	parent	M	Savannah	0	0	0		0	580292	7604528	06/12/2015	239	267	272	275	146	178	123	123	155	171	153	161	198	202	262	262	239	249	232	232	164	164	163	181	192	208	210	213	219	239	159	159	178	178
B03	2012.15	21	19	nestling	F	Forest	0	0	0	bright	0	579535	7.60916e+06	2012-11-03	239	243	266	269	182	190	123	123	165	165	149	161	198	218	262	265	239	247	232	240	168	172	160	160	196	204	210	210	227	263	159	159	180	204	-0.0058374
B04	2012.15	21	19	nestling	F	Forest	0	0	0	bright	0	579535	7.60916e+06	2012-11-03	239	243	266	269	182	190	123	123	165	165	161	165	214	218	262	265	239	247	230	240	172	172	160	160	196	204	210	210	227	231	159	159	180	204	0.0619765
B01	2012.15	21	19	parent	F	Forest	0	0	0		0	579535	7.60916e+06	2012-11-02	243	267	269	272	182	190	123	125	165	167	161	161	218	218	262	262	239	249	230	232	172	172	160	160	196	204	210	210	227	263	159	159	180	202
B02	2012.15	21	19	parent	M	Forest	0	0	0		0	579535	7.60916e+06	2012-11-02	239	251	263	266	182	182	123	123	165	165	149	165	198	214	256	265	245	247	230	240	168	172	160	160	196	200	210	210	231	263	159	159	180	204
C03	2012.31	22	20	nestling	M	Savannah	0	0	0	bright	0	579894	7.60525e+06	2012-11-15	251	267	275	278	146	198	123	125	165	171	161	161	190	198	262	262	247	249	230	230	168	184	154	187	196	200	204	210	227	239	159	159	186	202	-0.0885167
C04	2012.31	22	20	nestling	M	Savannah	0	0	0	bright	0	579894	7.60525e+06	2012-11-15	243	263	266	266	178	182	123	123	165	171	161	161	190	194	256	262	237	247	230	230	164	172	169	187	196	196	204	210	223	227	159	159	190	196	0.0876777
C01	2012.31	22	20	parent	F	Savannah	0	0	0		0	579894	7.60525e+06	2012-11-15	243	267	266	275	146	182	123	125	171	171	161	161	194	198	262	262	237	249	230	234	164	168	181	187	196	200	204	207	227	247	159	159	190	202
C02	2012.31	22	20	parent	M	Savannah	0	0	0		0	579894	7.60525e+06	2012-11-15	251	263	266	278	178	198	123	125	165	179	161	165	190	190	256	262	247	247	230	234	172	184	154	169	196	200	210	210	223	239	157	159	186	196
D03	2014.08	23	21	nestling		Savannah	0	1	0	bright	0	579299	7604509	8/11/2014	243	251	266	269	178	186	125	125	165	171	145	161	198	206	256	262	239	239	230	230	168	192	154	175	192	200	210	210	227	239	159	159	178	200	-0.0082521
D04	2014.08	23	21	nestling	F	Savannah	0	1	1	bright	0	579299	7604509	6/11/2014	251	267	266	266	178	186	125	125	167	167	161	161	190	198	262	262	239	247	230	230	160	188	154	190	200	200	210	210	227	239	159	159	186	200	0.300328
D01	2014.08	23	21	parent	F	Savannah	0	1	0		0	580508	7604526	7/11/2013	247	251	266	275	174	178	113	125	167	171	157	161	198	202	259	262	239	247	230	230	188	192	175	190	192	200	210	210	239	251	159	159	200	200
D02	2014.08	23	21	parent	M	Savannah	0	1	0		0	580508	7604526	7/11/2013	235	243	266	269	146	186	125	125	165	165	145	161	206	210	256	265	237	239	230	238	168	176	154	160	200	204	210	210	219	227	157	159	168	180
E03	2015.05	24	21	nestling	M	Savannah	0	0	0	bright	1	580487	7604525	5/11/2015	235	251	266	269	178	186	123	125	165	171	161	161	198	206	259	265	239	239	230	230	176	192	154	154	192	204	192	210	227	239	157	159	180	200	-0.0004123
E01	2015.05	24	21	parent	F	Savannah	0	0	0		1	580508	7604526	7/11/2013	247	251	266	275	174	178	113	125	167	171	157	161	198	202	259	262	239	247	230	230	188	192	175	190	192	200	210	210	239	251	159	159	200	200
E02	2015.05	24	21	parent	M	Savannah	0	0	0		1	580508	7604526	7/11/2013	235	243	266	269	146	186	125	125	165	165	145	161	206	210	256	265	237	239	230	238	168	176	154	160	200	204	210	210	219	227	157	159	168	180
G03	2012.07	25	22	nestling	F	Forest	0	0	0	bright	1	578447	7.60919e+06	2012-11-25	243	271	266	281	146	178	123	125	167	169	153	161	190	194	262	262	245	247	230	230	188	196	154	160	200	204	204	210	235	243	159	159	180	202	-0.158906
G01	2012.07	25	22	parent	F	Forest	0	0	0		1	578447	7.60919e+06	2012-11-25	239	271	278	281	146	178	123	125	167	167	153	157	190	194	262	262	245	247	230	238	180	196	154	154	204	208	210	210	223	243	159	159	180	198
G02	2012.07	25	22	parent	M	Forest	0	0	0		1	578447	7.60919e+06	2012-11-25	243	259	266	269	178	182	123	125	165	169	161	161	194	198	262	262	235	247	230	234	164	188	160	178	200	204	204	210	223	235	159	159	184	202
H03	2012.61	26	23	nestling	M	Savannah	0	0	0	dark	0	579945	7.60653e+06	2012-12-31	243	263	266	272	182	186	123	125	167	171	161	181	190	198	262	262	245	247	230	230	156	172	160	175	196	208	204	213	223	247	159	159	198	202	-0.127733
H01	2012.61	26	23	parent	F	Savannah	0	0	0		0	579945	7.60653e+06	2012-12-31	243	275	266	278	178	182	113	123	167	171	153	181	198	202	262	262	245	245	230	230	156	188	160	175	200	208	204	210	247	263	159	159	202	202
H02	2012.61	26	23	parent	M	Savannah	0	0	0		0	579945	7.60653e+06	2012-12-31	251	263	272	275	182	186	125	125	167	171	153	161	190	198	262	262	247	249	230	230	168	172	160	163	196	204	213	213	223	267	159	159	190	198
J03	2013.18	27	24	nestling	M	Forest	0	0	0	bright	0	579515	7608954	20/10/2013	239	239	269	281	182	186	125	125	165	167	153	161	194	202	256	262	247	247	230	230	156	168	160	160	196	204	210	210	219	219	157	159	200	206	0.114204
J04	2013.18	27	24	nestling	F	Forest	0	0	0	bright	0	579515	7608954	26/10/2013	239	243	266	269	146	186	125	125	165	167	153	165	178	202	256	262	237	249	230	236	168	174	163	160	196	204	210	210	219	231	159	159	198	206	-0.162343
J01	2013.18	27	24	parent	F	Forest	0	0	0		0	579515	7608954	26/10/2013	239	243	269	269	186	186	125	125	165	167	153	161	178	194	256	262	241	247	230	234	156	160	163	160	196	204	210	210	219	219	159	159	198	206
J02	2013.18	27	24	parent	M	Forest	0	0	0		0	579515	7608954	26/10/2013	243	259	272	275	146	186	123	125	165	165	161	165	202	202	262	262	247	249	230	236	168	176	157	163	196	220	210	210	219	219	157	159	174	200
K03	2013.24	28	25	nestling	M	Savannah	0	0	0	unknown	0	580390	7605804	25/10/2013	239	267	272	275	178	182	125	125	165	171	161	165	194	210	262	262	247	249	230	230	160	168	160	160	192	192	210	210	219	263	159	159	184	206
K04	2013.24	28	25	nestling	M	Savannah	0	0	0	unknown	0	580390	7605804	25/10/2013	243	271	269	272	178	178	125	125	165	171	161	165	0	0	259	262	241	247	230	230	160	168	160	160	196	204	210	210	223	223	159	159	172	200
K01	2013.24	28	25	parent	F	Savannah	0	0	0		0	580390	7605804	26/10/2013	239	267	269	272	178	182	125	125	165	165	161	161	194	198	259	262	247	247	230	230	168	168	154	160	192	200	210	213	219	223	159	159	200	206
K02	2013.24	28	25	parent	M	Savannah	0	0	0		0	580390	7605804	26/10/2013	239	239	272	278	178	182	125	125	171	171	165	165	194	206	262	262	247	249	230	238	160	168	160	166	192	208	210	210	251	263	159	159	170	184
L03	2013.33	29	26	nestling	M	Savannah	0	0	0	dark	0	580754	7604616	30/10/2013	239	243	260	269	178	186	125	125	165	171	157	161	186	202	262	262	249	249	0	0	160	164	160	175	200	200	210	210	239	243	159	159	204	178	0.14803
L01	2013.33	29	26	parent	F	Savannah	0	0	0		0	580754	7604616	28/10/2013	239	263	269	272	182	186	125	125	165	171	157	161	186	206	262	262	247	249	230	238	160	168	160	160	0	0	210	213	243	247	159	159	178	200
L02	2013.33	29	26	parent	M	Savannah	0	0	0		0	580754	7604616	28/10/2013	239	243	260	269	178	186	125	125	165	171	157	161	202	206	262	262	247	249	230	230	0	0	160	175	196	200	210	213	239	247	157	159	204	204
M03	2013.36	30	27	nestling	F	Forest	1	0	0	bright	0	579843	7609181	5/11/2013	239	243	0	0	174	178	123	125	165	171	165	165	202	210	262	262	241	247	230	230	184	192	160	163	192	204	210	210	243	247	159	159	180	202	0.0531817
M04	2013.36	30	27	nestling	F	Forest	1	0	0	dark	0	579843	7609181	2/11/2013	243	259	272	272	178	186	123	125	165	165	165	165	202	210	262	265	233	241	230	240	184	192	154	163	192	196	210	210	219	243	159	159	180	220	0.0184049
M01	2013.36	30	27	parent	F	Forest	1	0	0		0	579843	7609181	2/11/2013	239	259	266	272	178	182	123	125	171	171	157	165	202	202	262	265	241	247	230	230	184	192	166	163	196	204	210	210	243	247	159	159	180	238
M02	2013.36	30	27	parent	M	Forest	1	0	0		0	579843	7609181	2/11/2013	239	243	269	272	174	186	123	137	165	165	161	165	202	210	262	262	247	247	230	230	184	184	154	160	192	204	210	210	219	219	159	159	202	220
P03	2013.54	31	28	nestling	F	Savannah	0	0	0	dark	1	580743	7604629	28/11/2013	235	251	275	275	178	182	125	125	157	169	157	161	194	210	262	265	247	247	230	238	160	176	160	163	196	200	210	210	0	0	159	159	196	208	0.065534
P01	2013.54	31	28	parent	F	Savannah	0	0	0		1	580743	7604629	28/11/2013	239	243	0	0	182	190	125	125	157	165	157	161	202	210	262	262	245	247	230	238	168	176	154	160	200	204	210	210	0	0	159	159	0	0
P02	2013.54	31	28	parent	M	Savannah	0	0	0		1	580743	7604629	10/11/2013	243	251	275	278	178	182	125	125	165	169	161	161	194	202	262	262	247	249	232	238	164	176	160	163	196	204	210	210	223	223	159	159	190	190
R03	2014.13	32	28	nestling	F	Savannah	1	0	0	dark	0	580728	7604640	8/11/2014	239	251	266	275	182	182	125	125	157	169	157	161	194	210	262	262	247	247	230	230	160	164	160	169	196	200	210	210	223	223	159	159	190	196	0.184334
R04	2014.13	32	28	nestling	F	Savannah	1	0	0	bright	0	580728	7604640	12/11/2014	235	243	275	287	182	182	125	125	165	165	157	161	194	210	262	265	245	249	230	230	160	176	160	163	200	204	210	210	223	223	159	159	186	190	0.127997
R05	2014.13	32	28	nestling		Savannah	1	0	0	unknown	0	580728	7604640	12/11/2014	235	251	266	275	182	182	125	125	157	165	157	161	202	210	262	262	247	249	230	238	160	164	163	169	196	204	210	210	223	223	159	159	190	196
R01	2014.13	32	28	parent	F	Savannah	1	0	0		0	580743	7604629	28/11/2013	239	243	0	0	182	190	125	125	157	165	157	161	202	210	262	262	245	247	230	238	168	176	154	160	200	204	210	210	0	0	159	159	0	0
R02	2014.13	32	28	parent	M	Savannah	1	0	0		0	580743	7604629	10/11/2013	243	251	275	278	178	182	125	125	165	169	161	161	194	202	262	262	247	249	232	238	164	176	160	163	196	204	210	210	223	223	159	159	190	190
S03	2015.15	33	28	nestling	M	Savannah	0	1	0	unknown	0	580720	7604615	14/11/2015	235	243	278	287	178	182	125	125	165	165	157	161	202	210	262	265	245	247	232	238	160	164	160	160	200	204	210	210	223	223	159	159	186	212
S04	2015.15	33	28	nestling	F	Savannah	0	1	1	dark	0	580720	7604615	23/11/2015	235	239	260	287	178	182	123	123	165	171	161	165	202	210	262	265	245	249	232	232	160	176	166	169	200	200	210	210	239	263	159	159	186	204	0.0393138
S01	2015.15	33	28	parent	F	Savannah	0	1	0		0	580743	7604629	28/11/2013	239	243	0	0	182	190	125	125	157	165	157	161	202	210	262	262	245	247	230	238	168	176	154	160	200	204	210	210	0	0	159	159	0	0
S02	2015.15	33	28	parent	M	Savannah	0	1	0		0	580743	7604629	10/11/2013	243	251	275	278	178	182	125	125	165	169	161	161	194	202	262	262	247	249	232	238	164	176	160	163	196	204	210	210	223	223	159	159	190	190
W03	2013.55	34	29	nestling	F	Savannah	0	1	0	bright	1	580653	7604613	28/11/2013	239	251	269	269	174	174	123	125	165	175	165	165	202	214	265	265	247	247	230	230	168	176	160	160	198	208	210	210	219	251	157	159	180	204	0.25806
W04	2013.55	34	29	nestling	F	Savannah	0	1	1	bright	1	580653	7604613	28/11/2013	239	243	278	281	178	178	123	125	165	169	153	161	202	202	262	265	247	249	230	238	164	184	160	163	200	208	210	213	219	223	159	159	204	208	-0.183039
W01	2013.55	34	29	parent	F	Savannah	0	1	0		1	580653	7604613	13/11/2013	239	251	269	281	174	178	123	123	165	183	153	165	182	202	256	265	247	249	230	230	168	184	160	160	192	208	210	213	219	243	157	159	180	208
W02	2013.55	34	29	parent	M	Savannah	0	1	0		1	580653	7604613	13/11/2013	239	255	269	272	146	198	125	125	173	175	161	165	202	214	259	265	239	247	230	230	172	176	154	160	196	204	210	210	219	251	159	159	194	204
X03	2014.12	35	29	nestling	F	Savannah	0	0	0	unknown	0	580664	7604621	23/10/2014	251	255	272	281	178	198	123	125	165	175	161	165	202	214	256	265	239	249	230	230	168	176	154	160	196	208	210	210	219	243	159	159	194	208
X04	2014.12	35	29	nestling	M	Savannah	0	0	0	bright	0	580664	7604621	24/10/2014	239	251	269	281	146	178	123	125	175	183	165	165	202	214	259	265	247	249	230	230	168	172	154	160	192	196	210	213	219	219	157	159	204	204	-0.0246305
X05	2014.12	35	29	nestling	F	Savannah	0	0	0	bright	0	580664	7604621	24/10/2014	251	255	269	281	146	178	123	125	165	173	161	165	202	202	256	259	247	249	230	230	168	176	154	160	204	208	210	210	219	219	159	159	204	208	-0.0265811
X01	2014.12	35	29	parent	F	Savannah	0	0	0		0	580653	7604613	13/11/2013	239	251	269	281	174	178	123	123	165	183	153	165	182	202	256	265	247	249	230	230	168	184	160	160	192	208	210	213	219	243	157	159	180	208
X02	2014.12	35	29	parent	M	Savannah	0	0	0		0	580653	7604613	13/11/2013	239	255	269	272	146	198	125	125	173	175	161	165	202	214	259	265	239	247	230	230	172	176	154	160	196	204	210	210	219	251	159	159	194	204
Y03	2014.33	36	29	nestling	F	Savannah	1	1	0	dark	0	580636	7604606	3/12/2014	239	251	269	269	146	174	123	125	165	173	153	161	202	202	259	265	247	247	230	230	176	184	154	160	204	208	210	213	219	219	159	159	180	204	0.0766002
Y04	2014.33	36	29	nestling	F	Savannah	1	1	1	bright	0	580636	7604606	3/12/2014	239	243	278	281	178	182	123	125	169	183	161	165	194	202	262	265	249	249	230	238	168	176	160	163	192	200	210	213	223	243	157	159	190	208	-0.259488
Y01	2014.33	36	29	parent	F	Savannah	1	1	0		0	580653	7604613	13/11/2013	239	251	269	281	174	178	123	123	165	183	153	165	182	202	256	265	247	249	230	230	168	184	160	160	192	208	210	213	219	243	157	159	180	208
Y02	2014.33	36	29	parent	M	Savannah	1	1	0		0	580653	7604613	13/11/2013	239	255	269	272	146	198	125	125	173	175	161	165	202	214	259	265	239	247	230	230	172	176	154	160	196	204	210	210	219	251	159	159	194	204
[truncated: 3 more columns]
